# Supplementary material for: Design of Deep Eutectic Systems: Plastic Crystalline Materials as Constituents
Source: Molecules. 2022 Sep 21;27(19):6210. doi: 10.3390/molecules27196210 (PMC9573734; doi:10.3390/molecules27196210)
Supplement: Supplementary file 1 [file molecules-27-06210-s001.zip]

Archive with 1 entries (1 files):
- molecules-1911453-supplementary.pdf
